# Supplementary material for: Antioxidant, Immunostimulatory, and Anticancer Properties of Hydrolyzed Wheat Bran Mediated through Macrophages Stimulation
Source: Int J Mol Sci. 2023 Apr 18;24(8):7436. doi: 10.3390/ijms24087436 (PMC10139194; doi:10.3390/ijms24087436)
Supplement: Supplementary file 1 [file ijms-24-07436-s001.zip]

Archive with 1 entries (1 files):
- ijms-2338520-supplementary.pdf
